# Supplementary material for: Low-Coverage Whole-Genome Sequencing Identifies Loci Associated with Birth Weight in East Friesian × Hu Crossbred Sheep
Source: Animals (Basel). 2026 Jul 1;16(13):2013. doi: 10.3390/ani16132013 (PMC13359455; doi:10.3390/ani16132013)
Supplement: Supplementary file 1 [file animals-16-02013-s001.zip]

Archive with 7 entries (7 files):
- Supplementary Fig S1.pdf
- Supplementary Table S1 Genome-wide significant SNPs.xlsx
- Supplementary Table S2 Suggestive SNPs.xlsx
- Supplementary Table S3 chr12 associated variants with LD.xlsx
- Supplementary Table S4 chr7 13SNP enhancer with tissues.xlsx
- Supplementary Table S5 enhancer overlap enrichment .xlsx
- Supplementary Table S6 SPATA7 ATAC and H3K4me1signal.xlsx
