# Supplementary material for: Low-Coverage Whole-Genome Sequencing Identifies Loci Associated with Birth Weight in East Friesian × Hu Crossbred Sheep
Source: Animals (Basel). 2026 Jul 1;16(13):2013. doi: 10.3390/ani16132013 (PMC13359455; doi:10.3390/ani16132013)
Supplement: Supplementary file 1 [file animals-16-02013-s001.zip › Supplementary Table S1 Genome-wide significant SNPs.xlsx]

## Sheet: Supplementary Table S1
Supplementary Table S1 Genome-wide significant SNPs (P < 1 × 10⁻⁸)
SNP	CHROM	POS	Ref	Alt	MAF	Effect	SE	brith_weight.MLM	Func.refGene	Gene.refGene	GeneDetail.refGene	INFO
1-120965479-C-T	1	120965479	C	T	0.360655737704918	0.45855597210371	0.0728285970310766	5.51630098526339e-10	intergenic	gene-LOC121816055,NONE	dist=33606;dist=NONE	0.953458
7-98178889-A-G	7	98178889	A	G	0.39344262295082	0.445602666003353	0.0739598296187043	2.79329238141101e-09	intronic	gene-SPATA7		0.985332
7-98178892-C-T	7	98178892	C	T	0.394187779433681	0.444364086917787	0.0742058400750156	3.4614169771169e-09	intronic	gene-SPATA7		0.985551
7-98178904-T-C	7	98178904	T	C	0.395678092399404	0.443183839464336	0.0745820933946433	4.52384284550082e-09	intronic	gene-SPATA7		0.982933
7-98179938-C-A	7	98179938	C	A	0.341281669150522	0.389530717344623	0.0664820775429508	7.29951720530001e-09	intronic	gene-SPATA7		0.961092
7-98179993-T-A	7	98179993	T	A	0.387481371087928	0.419644911396698	0.0716974517151473	7.56269853240672e-09	intronic	gene-SPATA7		0.963768
7-98184432-A-G	7	98184432	A	G	0.363636363636364	0.413438364563632	0.0699411193445714	5.4118838447286e-09	intronic	gene-SPATA7		0.969122
7-98184438-C-T	7	98184438	C	T	0.363636363636364	0.427069178689663	0.069957053520376	1.74472885805529e-09	intronic	gene-SPATA7		0.969608
7-98184473-G-C	7	98184473	G	C	0.363636363636364	0.451288104187693	0.0676531502000542	5.34190852605998e-11	intronic	gene-SPATA7		0.95531
7-98184478-C-G	7	98184478	C	G	0.365126676602086	0.428045878149462	0.0678642576023887	5.15845189315097e-10	intronic	gene-SPATA7		0.957249
7-98184499-T-A	7	98184499	T	A	0.361400894187779	0.406816056533234	0.0671088523057982	2.24580650006393e-09	intronic	gene-SPATA7		0.953367
7-98184500-C-T	7	98184500	C	T	0.361400894187779	0.406816056533234	0.0671088523057982	2.24580650006393e-09	intronic	gene-SPATA7		0.953532
7-98184522-G-A	7	98184522	G	A	0.365871833084948	0.404604703374563	0.067600914158353	3.5238998071308e-09	intronic	gene-SPATA7		0.950365
7-98184571-C-T	7	98184571	C	T	0.37779433681073	0.40835515762025	0.0695467574913976	6.7955976280859e-09	intronic	gene-SPATA7		0.953121
7-98184598-G-A	7	98184598	G	A	0.385245901639344	0.433088744405953	0.0707702317547192	1.5969242906428e-09	intronic	gene-SPATA7		0.955839
12-39424-G-A	12	39424	G	A	0.395678092399404	0.590251466835237	0.0815443562536093	1.2497226113677e-12	intronic	gene-LOC114117332		0.967461
12-39823-T-A	12	39823	T	A	0.152757078986587	-0.45089	0.0717016506956051	5.78995904414534e-10	intronic	gene-LOC114117332		0.946363
12-39872-C-A	12	39872	C	A	0.304769001490313	0.411469566431107	0.067323723472447	1.67303118296693e-09	intronic	gene-LOC114117332		0.953032
15-2375-T-C	15	2375	T	C	0.353949329359165	-0.443225	0.0727666538600814	1.8920554062166e-09	intergenic	NONE,gene-LOC114118352	dist=NONE;dist=172132	0.985038
26-20236-G-A	26	20236	G	A	0.346497764530551	0.464306569912694	0.0725005035425769	2.84834261224087e-10	intergenic	NONE,gene-LOC101103182	dist=NONE;dist=257154	0.997186
