# Supplementary material for: Low-Coverage Whole-Genome Sequencing Identifies Loci Associated with Birth Weight in East Friesian × Hu Crossbred Sheep
Source: Animals (Basel). 2026 Jul 1;16(13):2013. doi: 10.3390/ani16132013 (PMC13359455; doi:10.3390/ani16132013)
Supplement: Supplementary file 1 [file animals-16-02013-s001.zip › Supplementary Table S2 Suggestive SNPs.xlsx]

## Sheet: Supplementary Table S2
Supplementary Table S2 Suggestive SNPs (P < 1 × 10⁻⁶)
SNP	CHROM	POS	Ref	Alt	MAF	Effect	SE	brith_weight.MLM	Func.refGene	Gene.refGene	GeneDetail.refGene	INFO
1-29085264-T-C	1	29085264	T	C	0.22876304023845	0.319066904916644	0.0614668015895862	2.77958713694535e-07	intergenic	gene-FAM151A,gene-MROH7	dist=1833;dist=24918	0.943578
1-29085269-C-G	1	29085269	C	G	0.227272727272727	0.325112354719064	0.0618532897239884	1.98045009912645e-07	intergenic	gene-FAM151A,gene-MROH7	dist=1838;dist=24913	0.942328
1-97958184-T-C	1	97958184	T	C	0.408345752608048	0.441660929570471	0.0816115661947292	8.70414149193171e-08	intronic	gene-LOC114112680		0.932978
1-107467221-G-A	1	107467221	G	A	0.341281669150522	0.251710896969405	0.0509561047278524	9.89269707120108e-07	intergenic	gene-LOC121818623,gene-LOC121820615	dist=9313;dist=54013	0.978653
1-107467247-C-T	1	107467247	C	T	0.341281669150522	0.251710896969405	0.0509561047278524	9.89269707120108e-07	intergenic	gene-LOC121818623,gene-LOC121820615	dist=9339;dist=53987	0.978913
1-119646739-A-G	1	119646739	A	G	0.0767511177347243	-0.482405	0.0966477930893988	7.65467657915363e-07	intronic	gene-CD247		0.995624
1-119656998-A-C	1	119656998	A	C	0.0760059612518629	-0.48282	0.0968089757323611	7.80972182119415e-07	intronic	gene-CD247		0.990857
1-119657002-G-A	1	119657002	G	A	0.0760059612518629	-0.48282	0.0968089757323611	7.80972182119415e-07	intronic	gene-CD247		0.990865
1-119657043-C-A	1	119657043	C	A	0.0760059612518629	-0.48282	0.0968089757323611	7.80972182119415e-07	intronic	gene-CD247		0.994063
1-119657140-T-C	1	119657140	T	C	0.0760059612518629	-0.48282	0.0968089757323611	7.80972182119415e-07	intronic	gene-CD247		0.986201
1-119657301-G-C	1	119657301	G	C	0.0760059612518629	-0.48282	0.0968089757323611	7.80972182119415e-07	intronic	gene-CD247		0.994349
1-119657414-T-C	1	119657414	T	C	0.0767511177347243	-0.482405	0.0966477930893988	7.65467657915363e-07	intronic	gene-CD247		0.994459
1-119658041-G-A	1	119658041	G	A	0.0767511177347243	-0.482405	0.0966477930893988	7.65467657915363e-07	intronic	gene-CD247		0.990607
1-119658099-G-A	1	119658099	G	A	0.0767511177347243	-0.482405	0.0966477930893988	7.65467657915363e-07	intronic	gene-CD247		0.990709
1-119658770-A-G	1	119658770	A	G	0.0760059612518629	-0.48282	0.0968089757323611	7.80972182119415e-07	intronic	gene-CD247		0.994773
1-119658791-A-G	1	119658791	A	G	0.0760059612518629	-0.48282	0.0968089757323611	7.80972182119415e-07	intronic	gene-CD247		0.994885
1-119659240-G-A	1	119659240	G	A	0.0767511177347243	-0.482405	0.0966477930893988	7.65467657915363e-07	intronic	gene-CD247		0.996887
1-119659251-A-G	1	119659251	A	G	0.0767511177347243	-0.482405	0.0966477930893988	7.65467657915363e-07	intronic	gene-CD247		0.997788
1-119659600-C-T	1	119659600	C	T	0.0760059612518629	-0.48282	0.0968089757323611	7.80972182119415e-07	intronic	gene-CD247		0.993744
1-119660136-T-C	1	119660136	T	C	0.0767511177347243	-0.475354	0.095406616094746	8.00503175353107e-07	intronic	gene-CD247		0.995521
1-120965479-C-T	1	120965479	C	T	0.360655737704918	0.45855597210371	0.0728285970310766	5.51630098526339e-10	intergenic	gene-LOC121816055,NONE	dist=33606;dist=NONE	0.953458
1-140449539-T-C	1	140449539	T	C	0.311475409836066	0.258837319906773	0.050203915570458	3.33113470279882e-07	intergenic	gene-CXADR,gene-LOC105607356	dist=127412;dist=83051	0.988301
1-140449543-T-A	1	140449543	T	A	0.311475409836066	0.258837319906773	0.050203915570458	3.33113470279882e-07	intergenic	gene-CXADR,gene-LOC105607356	dist=127416;dist=83047	0.988436
1-140449544-C-T	1	140449544	C	T	0.311475409836066	0.258837319906773	0.050203915570458	3.33113470279882e-07	intergenic	gene-CXADR,gene-LOC105607356	dist=127417;dist=83046	0.988438
1-140449569-C-T	1	140449569	C	T	0.312220566318927	0.254336152590879	0.050057987854965	4.88078544347667e-07	intergenic	gene-CXADR,gene-LOC105607356	dist=127442;dist=83021	0.987025
1-140449666-A-C	1	140449666	A	C	0.312220566318927	0.249891018381952	0.0494676108911929	5.65791220705437e-07	intergenic	gene-CXADR,gene-LOC105607356	dist=127539;dist=82924	0.981384
1-140449668-T-C	1	140449668	T	C	0.312220566318927	0.249891018381952	0.0494676108911929	5.65791220705437e-07	intergenic	gene-CXADR,gene-LOC105607356	dist=127541;dist=82922	0.981576
1-140449669-G-A	1	140449669	G	A	0.312220566318927	0.249891018381952	0.0494676108911929	5.65791220705437e-07	intergenic	gene-CXADR,gene-LOC105607356	dist=127542;dist=82921	0.981655
1-140449676-A-G	1	140449676	A	G	0.312220566318927	0.249891018381952	0.0494676108911929	5.65791220705437e-07	intergenic	gene-CXADR,gene-LOC105607356	dist=127549;dist=82914	0.981618
1-140449706-C-T	1	140449706	C	T	0.312220566318927	0.249891018381952	0.0494676108911929	5.65791220705437e-07	intergenic	gene-CXADR,gene-LOC105607356	dist=127579;dist=82884	0.982849
1-140449719-C-T	1	140449719	C	T	0.312965722801788	0.250913018530797	0.0492753043877986	4.61038644985881e-07	intergenic	gene-CXADR,gene-LOC105607356	dist=127592;dist=82871	0.982577
1-140449727-C-G	1	140449727	C	G	0.312220566318927	0.252192007411272	0.0492572718943107	4.00143153925081e-07	intergenic	gene-CXADR,gene-LOC105607356	dist=127600;dist=82863	0.981244
3-106824175-T-C	3	106824175	T	C	0.0648286140089419	-0.436119	0.0845711015110592	3.3121798733321e-07	intergenic	gene-LOC121819168,gene-LOC101121085	dist=261002;dist=139400	0.97505
3-106824185-C-G	3	106824185	C	G	0.0655737704918033	-0.434975	0.083412350341677	2.45662560790346e-07	intergenic	gene-LOC121819168,gene-LOC101121085	dist=261012;dist=139390	0.9782
3-106824193-A-C	3	106824193	A	C	0.0655737704918033	-0.434975	0.083412350341677	2.45662560790346e-07	intergenic	gene-LOC121819168,gene-LOC101121085	dist=261020;dist=139382	0.981181
3-106824195-T-G	3	106824195	T	G	0.0655737704918033	-0.434975	0.083412350341677	2.45662560790346e-07	intergenic	gene-LOC121819168,gene-LOC101121085	dist=261022;dist=139380	0.981181
3-106824199-A-G	3	106824199	A	G	0.0655737704918033	-0.434975	0.083412350341677	2.45662560790346e-07	intergenic	gene-LOC121819168,gene-LOC101121085	dist=261026;dist=139376	0.980956
3-106824205-T-C	3	106824205	T	C	0.0655737704918033	-0.434975	0.083412350341677	2.45662560790346e-07	intergenic	gene-LOC121819168,gene-LOC101121085	dist=261032;dist=139370	0.975396
4-112171336-C-G	4	112171336	C	G	0.0842026825633383	-0.450096	0.0877115131946985	3.77029157041477e-07	intronic	gene-CNTNAP2		0.932422
6-5837760-G-A	6	5837760	G	A	0.344262295081967	0.375055470644924	0.069595397503217	9.82404813589914e-08	intronic	gene-LOC114115414		0.971959
6-29933724-G-A	6	29933724	G	A	0.146795827123696	0.391039378712916	0.0735382300720351	1.435843155732e-07	intronic	gene-UNC5C		0.980665
6-29933725-A-G	6	29933725	A	G	0.146795827123696	0.391039378712916	0.0735382300720351	1.435843155732e-07	intronic	gene-UNC5C		0.980637
6-29936637-A-T	6	29936637	A	T	0.135618479880775	0.33380377602882	0.0672429192851025	8.76603082321257e-07	intronic	gene-UNC5C		0.937831
7-53761030-C-T	7	53761030	C	T	0.441877794336811	0.301603203199097	0.0609073986005182	9.31855026541941e-07	intergenic	gene-LOC114115721,gene-UNC13C	dist=27894;dist=30898	0.922602
7-53761077-A-C	7	53761077	A	C	0.370342771982116	0.34515050660729	0.0639082317138386	9.23254270698144e-08	intergenic	gene-LOC114115721,gene-UNC13C	dist=27941;dist=30851	0.888835
7-53761632-G-A	7	53761632	G	A	0.363636363636364	0.38431105469428	0.0729610941182242	1.86833312818871e-07	intergenic	gene-LOC114115721,gene-UNC13C	dist=28496;dist=30296	0.966243
7-53761633-C-G	7	53761633	C	G	0.364381520119225	0.376294246451142	0.0731747026609948	3.56641026312604e-07	intergenic	gene-LOC114115721,gene-UNC13C	dist=28497;dist=30295	0.966647
7-53761726-A-G	7	53761726	A	G	0.374068554396423	0.41115713324692	0.0746197354292791	5.12318889515188e-08	intergenic	gene-LOC114115721,gene-UNC13C	dist=28590;dist=30202	0.968333
7-53761729-C-A	7	53761729	C	A	0.376304023845007	0.415432484818936	0.0750340447476558	4.43345536893932e-08	intergenic	gene-LOC114115721,gene-UNC13C	dist=28593;dist=30199	0.96781
7-53761823-T-C	7	53761823	T	C	0.394932935916542	0.40215379617565	0.0786702250492858	4.16803762763044e-07	intergenic	gene-LOC114115721,gene-UNC13C	dist=28687;dist=30105	0.952707
7-98178843-G-A	7	98178843	G	A	0.387481371087928	0.382078298855941	0.0723097133088785	1.71307494288734e-07	intronic	gene-SPATA7		0.978862
7-98178858-T-C	7	98178858	T	C	0.391207153502235	0.385114751025341	0.0735212149235501	2.17566523392516e-07	intronic	gene-SPATA7		0.979512
7-98178889-A-G	7	98178889	A	G	0.39344262295082	0.445602666003353	0.0739598296187043	2.79329238141101e-09	intronic	gene-SPATA7		0.985332
7-98178892-C-T	7	98178892	C	T	0.394187779433681	0.444364086917787	0.0742058400750156	3.4614169771169e-09	intronic	gene-SPATA7		0.985551
7-98178904-T-C	7	98178904	T	C	0.395678092399404	0.443183839464336	0.0745820933946433	4.52384284550082e-09	intronic	gene-SPATA7		0.982933
7-98178943-C-T	7	98178943	C	T	0.399403874813711	0.419767643298091	0.0757574886236629	4.32936442939638e-08	intronic	gene-SPATA7		0.976798
7-98178987-A-G	7	98178987	A	G	0.39344262295082	0.425058623438378	0.075404338844746	2.55155725937775e-08	intronic	gene-SPATA7		0.970291
7-98178988-A-G	7	98178988	A	G	0.39344262295082	0.425058623438378	0.075404338844746	2.55155725937775e-08	intronic	gene-SPATA7		0.97047
7-98179050-C-T	7	98179050	C	T	0.398658718330849	0.408679816211464	0.077755997929139	1.98312623522348e-07	intronic	gene-SPATA7		0.972096
7-98179074-T-G	7	98179074	T	G	0.399403874813711	0.411977013604627	0.0780737194268963	1.77841391259833e-07	intronic	gene-SPATA7		0.973485
7-98179167-A-T	7	98179167	A	T	0.388971684053651	0.42618106151679	0.075688774140971	2.6429508303407e-08	intronic	gene-SPATA7		0.974129
7-98179173-G-A	7	98179173	G	A	0.388971684053651	0.42618106151679	0.075688774140971	2.6429508303407e-08	intronic	gene-SPATA7		0.974332
7-98179176-A-C	7	98179176	A	C	0.388971684053651	0.42618106151679	0.075688774140971	2.6429508303407e-08	intronic	gene-SPATA7		0.974249
7-98179202-G-A	7	98179202	G	A	0.39344262295082	0.420370313196997	0.0762404844799738	5.02092608323715e-08	intronic	gene-SPATA7		0.973307
7-98179259-T-G	7	98179259	T	G	0.391952309985097	0.397563246101274	0.0745238924461707	1.31115730632878e-07	intronic	gene-SPATA7		0.979234
7-98179262-T-C	7	98179262	T	C	0.391952309985097	0.397563246101274	0.0745238924461707	1.31115730632878e-07	intronic	gene-SPATA7		0.979325
7-98179279-G-A	7	98179279	G	A	0.388971684053651	0.406655299355261	0.074408479429662	6.5318453402077e-08	intronic	gene-SPATA7		0.97864
7-98179285-T-C	7	98179285	T	C	0.388971684053651	0.406655299355261	0.074408479429662	6.5318453402077e-08	intronic	gene-SPATA7		0.978772
7-98179302-G-A	7	98179302	G	A	0.392697466467958	0.408111076024252	0.0760225589084599	1.09739525089534e-07	intronic	gene-SPATA7		0.973644
7-98179341-C-T	7	98179341	C	T	0.3725782414307	0.356477540993371	0.0720156249694598	9.40342907313783e-07	intronic	gene-SPATA7		0.968521
7-98179356-G-A	7	98179356	G	A	0.373323397913562	0.376041023409378	0.0722737481461893	2.61071363354013e-07	intronic	gene-SPATA7		0.970802
7-98179370-T-C	7	98179370	T	C	0.374813710879285	0.398601714783013	0.0725046676944674	5.4808755052749e-08	intronic	gene-SPATA7		0.971854
7-98179388-A-G	7	98179388	A	G	0.373323397913562	0.377536424590591	0.0727532338857184	2.80276209178282e-07	intronic	gene-SPATA7		0.967629
7-98179833-T-A	7	98179833	T	A	0.354694485842027	0.339013035534368	0.0672349457102024	5.93220903184744e-07	intronic	gene-SPATA7		0.969064
7-98179848-G-A	7	98179848	G	A	0.353949329359165	0.334394312496922	0.0671279968595758	8.04317660615088e-07	intronic	gene-SPATA7		0.971404
7-98179861-G-A	7	98179861	G	A	0.350223546944858	0.354802331657492	0.0682916182848825	2.71546288934654e-07	intronic	gene-SPATA7		0.959657
7-98179910-T-C	7	98179910	T	C	0.345007451564829	0.383740272894045	0.0677167471904321	2.16253505371318e-08	intronic	gene-SPATA7		0.957885
7-98179927-G-A	7	98179927	G	A	0.34575260804769	0.364242968025362	0.0666729000106834	6.60415096670823e-08	intronic	gene-SPATA7		0.967113
7-98179935-C-T	7	98179935	C	T	0.342026825633383	0.384511959116026	0.0665369041269265	1.15275233503529e-08	intronic	gene-SPATA7		0.962065
7-98179938-C-A	7	98179938	C	A	0.341281669150522	0.389530717344623	0.0664820775429508	7.29951720530001e-09	intronic	gene-SPATA7		0.961092
7-98179993-T-A	7	98179993	T	A	0.387481371087928	0.419644911396698	0.0716974517151473	7.56269853240672e-09	intronic	gene-SPATA7		0.963768
7-98180011-A-G	7	98180011	A	G	0.380774962742176	0.40480671112887	0.0710612638823781	1.83190614214833e-08	intronic	gene-SPATA7		0.973508
7-98180012-C-T	7	98180012	C	T	0.380029806259314	0.400778883531892	0.0709186308297389	2.35839595730166e-08	intronic	gene-SPATA7		0.973601
7-98180021-G-A	7	98180021	G	A	0.383755588673621	0.398933771566252	0.0713053241977454	3.22365004030297e-08	intronic	gene-SPATA7		0.975617
7-98180024-G-A	7	98180024	G	A	0.384500745156483	0.393223195835471	0.0714606806719879	5.33272679939856e-08	intronic	gene-SPATA7		0.978197
7-98180037-C-T	7	98180037	C	T	0.38301043219076	0.37548236225642	0.0711674646418715	1.78522246025395e-07	intronic	gene-SPATA7		0.9735
7-98180197-C-T	7	98180197	C	T	0.377049180327869	0.374601206278783	0.0742284336493603	5.80260490249757e-07	intronic	gene-SPATA7		0.953028
7-98180481-G-A	7	98180481	G	A	0.392697466467958	0.397189954820213	0.0777211492928317	4.1988243123455e-07	intronic	gene-SPATA7		0.970438
7-98180531-T-C	7	98180531	T	C	0.401639344262295	0.409653772737791	0.0798570272747951	3.80327781498012e-07	intronic	gene-SPATA7		0.970692
7-98180618-T-A	7	98180618	T	A	0.396423248882265	0.394116611137168	0.0779574982722912	5.54702855848017e-07	intronic	gene-SPATA7		0.952114
7-98180694-C-G	7	98180694	C	G	0.359910581222057	0.363388677975522	0.0711061759843094	4.19755942352906e-07	intronic	gene-SPATA7		0.94315
7-98182718-C-T	7	98182718	C	T	0.387481371087928	0.385457175226382	0.0717279230657712	1.06526268973811e-07	intronic	gene-SPATA7		0.941027
7-98182733-A-G	7	98182733	A	G	0.386736214605067	0.392639120239956	0.0716248207633382	5.9678678921306e-08	intronic	gene-SPATA7		0.941176
7-98182789-C-T	7	98182789	C	T	0.362146050670641	0.345096943890702	0.0689197351478236	7.07125759942301e-07	intronic	gene-SPATA7		0.906125
7-98184355-C-A	7	98184355	C	A	0.356929955290611	0.34772819793854	0.0683142646000095	4.65599017260339e-07	intronic	gene-SPATA7		0.962875
7-98184372-G-A	7	98184372	G	A	0.359165424739195	0.348979079853915	0.0684037644604232	4.38886880493423e-07	intronic	gene-SPATA7		0.971909
7-98184382-C-A	7	98184382	C	A	0.359165424739195	0.344349736383695	0.0688074234320993	7.16695803018639e-07	intronic	gene-SPATA7		0.971738
7-98184389-G-T	7	98184389	G	T	0.362146050670641	0.365542083001245	0.0692158143697974	1.73767835066235e-07	intronic	gene-SPATA7		0.973685
7-98184397-C-T	7	98184397	C	T	0.364381520119225	0.390265314648346	0.0696751675346152	3.11053571451092e-08	intronic	gene-SPATA7		0.972193
7-98184432-A-G	7	98184432	A	G	0.363636363636364	0.413438364563632	0.0699411193445714	5.4118838447286e-09	intronic	gene-SPATA7		0.969122
7-98184438-C-T	7	98184438	C	T	0.363636363636364	0.427069178689663	0.069957053520376	1.74472885805529e-09	intronic	gene-SPATA7		0.969608
7-98184473-G-C	7	98184473	G	C	0.363636363636364	0.451288104187693	0.0676531502000542	5.34190852605998e-11	intronic	gene-SPATA7		0.95531
7-98184478-C-G	7	98184478	C	G	0.365126676602086	0.428045878149462	0.0678642576023887	5.15845189315097e-10	intronic	gene-SPATA7		0.957249
7-98184499-T-A	7	98184499	T	A	0.361400894187779	0.406816056533234	0.0671088523057982	2.24580650006393e-09	intronic	gene-SPATA7		0.953367
7-98184500-C-T	7	98184500	C	T	0.361400894187779	0.406816056533234	0.0671088523057982	2.24580650006393e-09	intronic	gene-SPATA7		0.953532
7-98184522-G-A	7	98184522	G	A	0.365871833084948	0.404604703374563	0.067600914158353	3.5238998071308e-09	intronic	gene-SPATA7		0.950365
7-98184533-G-A	7	98184533	G	A	0.367362146050671	0.386417648050433	0.067200654907931	1.3557667026583e-08	intronic	gene-SPATA7		0.946568
7-98184534-C-T	7	98184534	C	T	0.367362146050671	0.386417648050433	0.067200654907931	1.3557667026583e-08	intronic	gene-SPATA7		0.94646
7-98184571-C-T	7	98184571	C	T	0.37779433681073	0.40835515762025	0.0695467574913976	6.7955976280859e-09	intronic	gene-SPATA7		0.953121
7-98184598-G-A	7	98184598	G	A	0.385245901639344	0.433088744405953	0.0707702317547192	1.5969242906428e-09	intronic	gene-SPATA7		0.955839
7-98184686-G-C	7	98184686	G	C	0.394932935916542	0.397448687910838	0.0714309687460122	3.81431313454846e-08	intronic	gene-SPATA7		0.965129
7-98184700-G-A	7	98184700	G	A	0.39344262295082	0.39615696618085	0.0716976614689273	4.71271626045495e-08	intronic	gene-SPATA7		0.967665
7-98184738-G-C	7	98184738	G	C	0.391207153502235	0.393311335098581	0.0698897555126316	2.68879574534174e-08	intronic	gene-SPATA7		0.971538
7-98184763-G-T	7	98184763	G	T	0.388971684053651	0.40138854212864	0.0695162049285148	1.18515319920141e-08	intronic	gene-SPATA7		0.969124
7-98184785-C-T	7	98184785	C	T	0.389716840536513	0.393672339486979	0.0693053933793994	2.00683455218976e-08	intronic	gene-SPATA7		0.97279
7-98184786-G-A	7	98184786	G	A	0.389716840536513	0.393672339486979	0.0693053933793994	2.00683455218976e-08	intronic	gene-SPATA7		0.972712
7-98184830-T-C	7	98184830	T	C	0.385245901639344	0.361012413835958	0.0690910733754265	2.32748260871259e-07	intronic	gene-SPATA7		0.971519
7-98184834-A-G	7	98184834	A	G	0.384500745156483	0.362148668663714	0.0689064222863807	1.98589571362736e-07	intronic	gene-SPATA7		0.971198
7-98184847-G-A	7	98184847	G	A	0.385245901639344	0.36136546616509	0.0690459558943238	2.22660701894787e-07	intronic	gene-SPATA7		0.970855
9-13082466-A-G	9	13082466	A	G	0.0551415797317437	-0.544805	0.0972392380934801	3.08460045694603e-08	intergenic	gene-LOC121820290,gene-LOC121820291	dist=14583;dist=33312	0.927671
9-13082472-A-C	9	13082472	A	C	0.0551415797317437	-0.544805	0.0972392380934801	3.08460045694603e-08	intergenic	gene-LOC121820290,gene-LOC121820291	dist=14589;dist=33306	0.928808
9-13082490-G-C	9	13082490	G	C	0.0551415797317437	-0.544805	0.0972392380934801	3.08460045694603e-08	intergenic	gene-LOC121820290,gene-LOC121820291	dist=14607;dist=33288	0.934682
9-13082522-A-C	9	13082522	A	C	0.0573770491803279	-0.534305	0.0959050274266441	3.66883973801082e-08	intergenic	gene-LOC121820290,gene-LOC121820291	dist=14639;dist=33256	0.938911
9-13082533-A-G	9	13082533	A	G	0.0573770491803279	-0.534305	0.0959050274266441	3.66883973801082e-08	intergenic	gene-LOC121820290,gene-LOC121820291	dist=14650;dist=33245	0.94691
9-13082545-T-C	9	13082545	T	C	0.0581222056631893	-0.528125	0.0954675001386119	4.54618843859882e-08	intergenic	gene-LOC121820290,gene-LOC121820291	dist=14662;dist=33233	0.957074
9-13082586-T-C	9	13082586	T	C	0.0603576751117735	-0.509602	0.0917317720374697	4.00153211231764e-08	intergenic	gene-LOC121820290,gene-LOC121820291	dist=14703;dist=33192	0.978486
9-13082591-T-G	9	13082591	T	G	0.0603576751117735	-0.509602	0.0917317720374697	4.00153211231764e-08	intergenic	gene-LOC121820290,gene-LOC121820291	dist=14708;dist=33187	0.978612
9-13082618-G-A	9	13082618	G	A	0.0596125186289121	-0.518327	0.0933918666558659	4.11962132722633e-08	intergenic	gene-LOC121820290,gene-LOC121820291	dist=14735;dist=33160	0.983583
9-13082635-T-G	9	13082635	T	G	0.0596125186289121	-0.518327	0.0933918666558659	4.11962132722633e-08	intergenic	gene-LOC121820290,gene-LOC121820291	dist=14752;dist=33143	0.979112
9-13082636-A-C	9	13082636	A	C	0.0596125186289121	-0.518327	0.0933918666558659	4.11962132722633e-08	intergenic	gene-LOC121820290,gene-LOC121820291	dist=14753;dist=33142	0.979062
9-13082654-C-T	9	13082654	C	T	0.0596125186289121	-0.518327	0.0933918666558659	4.11962132722633e-08	intergenic	gene-LOC121820290,gene-LOC121820291	dist=14771;dist=33124	0.971305
11-642311-A-T	11	642311	A	T	0.0678092399403875	-0.449245	0.0829888061606458	8.63112676236789e-08	intergenic	gene-CA10,gene-LOC114112495	dist=45075;dist=498685	0.906483
11-893087-C-T	11	893087	C	T	0.327868852459016	0.339930591887015	0.0684177706336073	8.5803705999121e-07	intergenic	gene-CA10,gene-LOC114112495	dist=295851;dist=247909	0.965125
12-39424-G-A	12	39424	G	A	0.395678092399404	0.590251466835237	0.0815443562536093	1.2497226113677e-12	intronic	gene-LOC114117332		0.967461
12-39823-T-A	12	39823	T	A	0.152757078986587	-0.45089	0.0717016506956051	5.78995904414534e-10	intronic	gene-LOC114117332		0.946363
12-39872-C-A	12	39872	C	A	0.304769001490313	0.411469566431107	0.067323723472447	1.67303118296693e-09	intronic	gene-LOC114117332		0.953032
12-39997-G-A	12	39997	G	A	0.292846497764531	0.331178758674472	0.0669767446270647	9.65454280002562e-07	intronic	gene-LOC114117332		0.866497
12-47513-G-T	12	47513	G	T	0.312220566318927	0.379544283416678	0.0663439732781891	1.59907816731848e-08	intronic	gene-LOC114117332		0.920765
15-2031-A-T	15	2031	A	T	0.380029806259314	0.395961560156966	0.0755389085069786	2.13441063090532e-07	intergenic	NONE,gene-LOC114118352	dist=NONE;dist=172476	0.981437
15-2375-T-C	15	2375	T	C	0.353949329359165	-0.443225	0.0727666538600814	1.8920554062166e-09	intergenic	NONE,gene-LOC114118352	dist=NONE;dist=172132	0.985038
15-2446-A-T	15	2446	A	T	0.11698956780924	-0.419643	0.0767923756212395	6.55074356894783e-08	intergenic	NONE,gene-LOC114118352	dist=NONE;dist=172061	0.859326
15-2809-T-C	15	2809	T	C	0.368107302533532	-0.419869	0.0747677592826765	2.87243407459376e-08	intergenic	NONE,gene-LOC114118352	dist=NONE;dist=171698	0.973289
15-10029810-G-A	15	10029810	G	A	0.29806259314456	0.321013806099851	0.0644760049620966	8.14937719115062e-07	intronic	gene-CNTN5		0.846551
20-29745935-C-T	20	29745935	C	T	0.141579731743666	0.336871168217471	0.0677235096239749	8.33806878915663e-07	exonic	gene-LOC105603803		0.940144
20-29745942-G-A	20	29745942	G	A	0.141579731743666	0.337126985477208	0.0677118614548535	8.14790061469037e-07	exonic	gene-LOC105603803		0.941999
24-2286671-C-T	24	2286671	C	T	0.0365126676602086	0.685617099297599	0.124857747245841	5.67482158141104e-08	intronic	gene-ECI1		0.967796
24-2300864-G-A	24	2300864	G	A	0.033532041728763	0.660335788358034	0.129771970706572	4.69620310840939e-07	intronic	gene-RNPS1		0.976965
26-20236-G-A	26	20236	G	A	0.346497764530551	0.464306569912694	0.0725005035425769	2.84834261224087e-10	intergenic	NONE,gene-LOC101103182	dist=NONE;dist=257154	0.997186
