# Supplementary material for: Low-Coverage Whole-Genome Sequencing Identifies Loci Associated with Birth Weight in East Friesian × Hu Crossbred Sheep
Source: Animals (Basel). 2026 Jul 1;16(13):2013. doi: 10.3390/ani16132013 (PMC13359455; doi:10.3390/ani16132013)
Supplement: Supplementary file 1 [file animals-16-02013-s001.zip › Supplementary Table S3 chr12 associated variants with LD.xlsx]

## Sheet: Supplementary Table S3
Supplementary Table S3 associated variants and LD with the lead SNP in the chromosome 12 lead locus.
SNP	CHROM	POS	Ref	Alt	MAF	Effect	SE	P_value	INFO	R2
12-34289-T-C	12	34289	T	C	0.114754098360656	0.151482650043076	0.0753040778740576	0.0446612768956938	0.819923	0.0202293
12-34396-G-C	12	34396	G	C	0.305514157973174	-0.119805	0.0658261287483105	0.0692028006951532	0.881896	7.39947e-07
12-34408-T-A	12	34408	T	A	0.432190760059613	0.0132365250056949	0.0966627308276034	0.891123257896438	0.957684	9.98292e-05
12-34426-G-A	12	34426	G	A	0.307749627421759	0.0518514969628008	0.0648985010147374	0.424595456395337	0.867679	0.0165474
12-34494-A-C	12	34494	A	C	0.0730253353204173	-0.052608	0.0897558974168092	0.557990226285052	0.880433	0.00580177
12-34564-G-C	12	34564	G	C	0.165424739195231	-0.134795	0.0671176392548415	0.0450080382776116	0.82345	0.0240974
12-34664-G-A	12	34664	G	A	0.0573770491803279	0.0856014158189806	0.100714501989935	0.395661781432481	0.873831	0.0148381
12-37623-C-T	12	37623	C	T	0.11177347242921	0.144936636802695	0.0767530491784129	0.0594113602487983	0.892277	0.0258996
12-37783-A-G	12	37783	A	G	0.477645305514158	-0.0474986	0.11579302905096	0.681788466006445	0.98857	0.00410185
12-37894-T-A	12	37894	T	A	0.26602086438152	-0.245723	0.0643438556597496	0.000146507058786129	0.887931	0.0556798
12-38110-G-A	12	38110	G	A	0.0536512667660209	0.0169129577074516	0.101832485132214	0.868139393076887	0.817366	0.0291655
12-38138-G-T	12	38138	G	T	0.163934426229508	0.081398350970602	0.0683072876600754	0.233821238385188	0.826438	0.0453499
12-38175-A-T	12	38175	A	T	0.0454545454545455	-0.460439	0.111764782670515	4.26906391572454e-05	0.893734	0.222057
12-38640-T-C	12	38640	T	C	0.287630402384501	0.0461366574038937	0.0647528521452863	0.476401237063861	0.910978	0.00905538
12-38650-A-C	12	38650	A	C	0.264530551415797	-0.00492552	0.0645393127951833	0.939188766085321	0.907754	0.000471814
12-38655-G-T	12	38655	G	T	0.432190760059613	0.0691673950120091	0.0919972233697968	0.452410378541658	0.965423	0.0390695
12-38707-C-A	12	38707	C	A	0.42548435171386	0.00104069433293574	0.088840857674068	0.990657173820044	0.951741	0.0117153
12-38724-G-A	12	38724	G	A	0.315201192250373	0.179442795280666	0.0667306335352196	0.00734383748778526	0.933363	0.172522
12-38758-G-A	12	38758	G	A	0.107302533532042	0.0289009808831571	0.076218641352722	0.704670659249696	0.816831	0.025673
12-38856-T-C	12	38856	T	C	0.444858420268256	-0.207759	0.0998071664452606	0.0377586367593891	0.950033	0.0121591
12-38886-G-T	12	38886	G	T	0.292101341281669	-0.115467	0.0645652904928316	0.0741682308713646	0.901375	0.0018602
12-38947-T-A	12	38947	T	A	0.289120715350224	0.0958179372805894	0.063442754349675	0.131437658152573	0.87453	0.0274164
12-39074-G-T	12	39074	G	T	0.234724292101341	-0.0524134	0.0628228935245163	0.404407744973989	0.80111	0.0109177
12-39279-G-T	12	39279	G	T	0.273472429210134	0.0894198316856674	0.0628951672020579	0.155571182365737	0.842477	0.000532976
12-39424-G-A	12	39424	G	A	0.395678092399404	0.590251466835237	0.0815443562536093	1.2497226113677e-12	0.967461	1
12-39441-G-T	12	39441	G	T	0.333830104321908	0.261148270989459	0.0678236749319393	0.000129245384448791	0.913654	0.202502
12-39653-G-T	12	39653	G	T	0.110283159463487	-0.325566	0.0774114277007561	2.95770651005786e-05	0.827809	0.256741
12-39823-T-A	12	39823	T	A	0.152757078986587	-0.45089	0.0717016506956051	5.78995904414534e-10	0.946363	0.437914
12-39863-G-A	12	39863	G	A	0.418777943368107	0.256270410085406	0.0864542551580028	0.00314229073024058	0.945483	0.17433
12-39866-C-T	12	39866	C	T	0.327868852459016	0.308985853501557	0.0674793763766949	5.57247723174818e-06	0.90731	0.172859
12-39868-T-G	12	39868	T	G	0.342771982116244	-0.10209	0.067910302317323	0.133233719122234	0.884629	0.0108205
12-39872-C-A	12	39872	C	A	0.304769001490313	0.411469566431107	0.067323723472447	1.67303118296693e-09	0.953032	0.335114
12-39997-G-A	12	39997	G	A	0.292846497764531	0.331178758674472	0.0669767446270647	9.65454280002562e-07	0.866497	0.291347
12-40192-A-G	12	40192	A	G	0.432935916542474	0.164166609540047	0.0887031522142982	0.0646473645983324	0.841953	0.165028
12-40207-C-T	12	40207	C	T	0.348733233979136	0.126413015984163	0.0688102841567408	0.0666350062504897	0.929569	0.0807689
12-40211-G-A	12	40211	G	A	0.336065573770492	0.116669521667191	0.0672614486387514	0.083278035383687	0.927173	0.082179
12-40245-G-A	12	40245	G	A	0.166915052160954	0.109865463224507	0.0684553948954553	0.10898323600841	0.884221	0.0125971
12-40252-G-A	12	40252	G	A	0.0625931445603577	-0.0118237	0.0958574194225126	0.901869436331273	0.874557	0.00867166
12-40344-C-A	12	40344	C	A	0.222056631892697	0.262290895673534	0.0645551502006849	5.41828963739051e-05	0.907521	0.183065
12-40348-A-T	12	40348	A	T	0.344262295081967	-0.167513	0.0679968137740896	0.0140079766678022	0.91248	0.0412307
12-40484-A-C	12	40484	A	C	0.328614008941878	-0.0850402	0.0673587701519692	0.207210154141573	0.942034	0.0153121
12-40576-G-A	12	40576	G	A	0.295827123695976	0.0845127122189808	0.0655101219457277	0.197471728557934	0.874808	0.0127944
12-40602-G-C	12	40602	G	C	0.378539493293592	0.00242587833372454	0.0738057326285275	0.97378931440988	0.915218	0.0211341
12-40611-C-T	12	40611	C	T	0.492548435171386	0.443659128367585	0.235371145701311	0.0598719064496508	0.985077	0.00657684
12-40647-C-G	12	40647	C	G	0.412816691505216	0.0230365188792483	0.0837318014900989	0.783306922687395	0.921546	0.0176158
12-40662-G-A	12	40662	G	A	0.484351713859911	0.34183740175115	0.171703196007227	0.0469023971248785	0.967797	0.00690833
12-40677-C-T	12	40677	C	T	0.250372578241431	0.117189980031483	0.0632015469966782	0.0641466636118775	0.806895	0.0172563
12-40773-C-A	12	40773	C	A	0.478390461997019	0.152362995442857	0.153922614978091	0.322596756520867	0.986321	0.0244212
12-40809-A-T	12	40809	A	T	0.48956780923994	-0.0164477	0.220452287229374	0.940548178530735	0.99065	0.0327571
12-40871-T-A	12	40871	T	A	0.488822652757079	-0.163885	0.212789074815731	0.441466231613863	0.991597	0.0289362
12-41104-T-C	12	41104	T	C	0.33532041728763	-0.0300622	0.0667278266946304	0.652481226960594	0.928935	0.00454009
12-41129-T-G	12	41129	T	G	0.243666169895678	-0.0967433	0.0636405174478166	0.128945188101368	0.911533	0.0131625
12-41188-C-A	12	41188	C	A	0.373323397913562	0.148022225555778	0.0728022364057419	0.0424255752529991	0.91101	0.010235
12-41342-C-T	12	41342	C	T	0.295081967213115	0.130469698127911	0.0669928609879847	0.0518908310614744	0.920855	0.0120596
12-41346-G-T	12	41346	G	T	0.269001490312966	0.155019346339728	0.0639940097001568	0.0156828095570111	0.893429	0.0585632
12-41613-T-C	12	41613	T	C	0.48956780923994	-0.36886	0.219901863705102	0.0939346480209805	0.990544	0.000408797
12-41822-C-T	12	41822	C	T	0.251862891207153	0.0900335689812692	0.0633628854795299	0.155806042371524	0.887351	0.059518
12-41863-C-T	12	41863	C	T	0.440387481371088	0.35884502109473	0.0988259054534781	0.000303806234362478	0.97477	0.248296
12-41869-T-G	12	41869	T	G	0.498509687034277	0.122254882917105	0.581176751887668	0.833452718866418	0.995441	0.000698563
12-41881-C-T	12	41881	C	T	0.180327868852459	0.167892277296902	0.0679592688332643	0.0137412692583594	0.925452	0.0875432
12-41882-T-C	12	41882	T	C	0.172876304023845	0.0385075323481061	0.0677062689404895	0.569720771568193	0.890175	0.000326383
12-41962-G-C	12	41962	G	C	0.0625931445603577	0.261775530726966	0.0969786363368227	0.00712382536690575	0.890771	0.0306309
12-41970-G-A	12	41970	G	A	0.0454545454545455	0.0440477277053279	0.111727770459426	0.693528359882965	0.855726	0.0203897
12-41978-A-G	12	41978	A	G	0.0633383010432191	-0.149836	0.0964922466017687	0.120936357415745	0.848929	0.0265812
12-42027-G-T	12	42027	G	T	0.187034277198212	0.187440911940547	0.0678105502481281	0.00586361594689607	0.944105	0.0933318
12-42045-G-C	12	42045	G	C	0.296572280178838	-0.0750236	0.060392554052295	0.214573815267319	0.928376	0.0411545
12-42049-G-T	12	42049	G	T	0.0603576751117735	0.115370919187952	0.0962705762934618	0.231184634273145	0.814745	0.0319676
12-42102-A-T	12	42102	A	T	0.0894187779433681	-0.293061	0.0845720399914011	0.000563633184840784	0.855301	0.224711
12-42106-G-A	12	42106	G	A	0.112518628912072	0.133388586401664	0.0762133576541765	0.0805422964499378	0.855494	0.0113188
12-42110-G-A	12	42110	G	A	0.187779433681073	0.188503441027159	0.0675250602890089	0.00539436405516187	0.936882	0.0985478
12-42112-G-A	12	42112	G	A	0.168405365126677	0.129281321581072	0.0680827177033589	0.0580094333311949	0.917253	0.0217096
12-42113-A-G	12	42113	A	G	0.150521609538003	-0.00335178	0.0702175643052502	0.961942291232879	0.866266	0.00081532
12-42121-G-A	12	42121	G	A	0.181818181818182	0.12460619501384	0.0676402268652928	0.0658896407340559	0.938646	0.0699196
12-42174-T-C	12	42174	T	C	0.242175856929955	-0.110592	0.0564782006884942	0.0506288520876416	0.91553	0.0445517
12-42181-T-C	12	42181	T	C	0.0849478390461997	0.0136981361670339	0.0858705159554397	0.87330669449704	0.890257	0.00596059
12-42339-C-A	12	42339	C	A	0.0320417287630402	0.0407879045810597	0.128676124399994	0.751356805351487	0.808337	0.0108632
12-42511-G-A	12	42511	G	A	0.0953800298062593	0.13469875186581	0.0827984001069115	0.104244525646395	0.873583	0.0496437
12-42626-C-T	12	42626	C	T	0.128912071535022	0.18215570172851	0.0733497417235308	0.0132578858821717	0.898402	0.0666811
12-42647-C-T	12	42647	C	T	0.384500745156483	0.0281597371905278	0.0751272986683239	0.70790795006232	0.916878	0.0101999
12-42954-C-A	12	42954	C	A	0.397168405365127	0.00446750903513049	0.0774657572049797	0.954028106229597	0.945726	0.0158879
12-43597-G-T	12	43597	G	T	0.0707898658718331	0.0685550379724083	0.0918681047803974	0.455788639342837	0.873133	0.0215385
12-44282-G-C	12	44282	G	C	0.0685543964232489	-0.114791	0.0930798746816593	0.217914341047301	0.888813	0.0640672
12-44292-A-C	12	44292	A	C	0.0588673621460507	-0.297369	0.100161028036529	0.00309550999394829	0.91996	0.114443
12-44700-G-A	12	44700	G	A	0.442622950819672	0.00129896993114897	0.0999298790080009	0.989632614274298	0.93938	0.0244721
12-45138-C-A	12	45138	C	A	0.14381520119225	0.0860552447950464	0.0717020079984515	0.230494647617797	0.900694	0.0557764
12-45151-C-A	12	45151	C	A	0.170640834575261	0.102746872659864	0.0678669658046224	0.13051199375713	0.906618	0.0012889
12-45153-G-A	12	45153	G	A	0.167660208643815	0.127134787335606	0.0687386899395582	0.0648211037089578	0.911689	0.0300959
12-45251-T-G	12	45251	T	G	0.232488822652757	-0.24089	0.0649043951529465	0.000223207841182002	0.906876	0.168451
12-45290-G-C	12	45290	G	C	0.38301043219076	0.183520416448783	0.0764747485777465	0.0166785940785674	0.937156	0.0375737
12-45426-G-T	12	45426	G	T	0.220566318926975	0.260641041867681	0.0657288100652666	8.11692926399519e-05	0.92692	0.144035
12-45505-G-A	12	45505	G	A	0.138599105812221	0.0415031819899028	0.0712318258921265	0.560325652986977	0.896906	0.0696546
12-45534-C-A	12	45534	C	A	0.465722801788376	0.15542132675553	0.121798484802336	0.202379607183012	0.948834	0.0175468
12-45769-C-T	12	45769	C	T	0.428464977645306	0.281606708275618	0.0886764234946163	0.00156359341241541	0.960274	0.158322
12-45781-A-T	12	45781	A	T	0.267511177347243	0.230608554561272	0.0641594452210461	0.000349163151317105	0.893265	0.213086
12-45795-G-A	12	45795	G	A	0.210879284649776	0.298760847069502	0.066124507309433	7.37471574548438e-06	0.921325	0.134137
12-46120-T-C	12	46120	T	C	0.450819672131147	-0.0565563	0.0979890622201908	0.564019159113048	0.962979	0.0132802
12-46198-G-T	12	46198	G	T	0.291356184798808	0.106694217717743	0.065691672534698	0.104811294679408	0.892103	0.0125832
12-46290-C-T	12	46290	C	T	0.339791356184799	0.230739070533524	0.0689375518434766	0.000862417624226361	0.912078	0.0371187
12-46292-C-A	12	46292	C	A	0.240685543964233	0.263189641474396	0.0646939300820106	5.30219528192645e-05	0.887489	0.0147976
12-46300-C-T	12	46300	C	T	0.199701937406855	0.0966464739224016	0.0641218487305624	0.132223358866247	0.809262	0.0108397
12-46322-G-A	12	46322	G	A	0.18107302533532	-0.0337057	0.0682028634413188	0.621328794285536	0.983043	0.00123448
12-46379-G-A	12	46379	G	A	0.240685543964233	0.0467896118231383	0.0640342065746976	0.46521997666651	0.945129	0.0134744
12-46621-G-A	12	46621	G	A	0.342026825633383	0.119270353587368	0.0688622900975529	0.083732252576382	0.945665	0.0340726
12-46956-C-T	12	46956	C	T	0.444858420268256	0.106083578794482	0.100286551217317	0.290526318231995	0.976246	0.0847205
12-46972-C-G	12	46972	C	G	0.275707898658718	0.0951533438954133	0.0640568234763081	0.137895151109811	0.853936	0.0133577
12-47000-C-T	12	47000	C	T	0.499254843517139	-0.333369	0.80537671424309	0.67905886013275	0.995537	0.000348795
12-47080-A-T	12	47080	A	T	0.497019374068554	0.069277388139426	0.410309974789386	0.865972279528805	0.996633	8.63527e-05
12-47103-C-G	12	47103	C	G	0.492548435171386	-0.301221	0.203866044358421	0.14000015747233	0.984577	0.00281783
12-47276-C-A	12	47276	C	A	0.450074515648286	0.0563752454456292	0.107844933445141	0.601325783219521	0.946149	0.0179724
12-47282-G-A	12	47282	G	A	0.400894187779434	0.0824397932589953	0.0784161153811232	0.293494969386119	0.914506	0.0284339
12-47296-C-T	12	47296	C	T	0.204918032786885	0.0778678932726358	0.0647176946716658	0.22932715502212	0.857038	0.00931719
12-47337-C-T	12	47337	C	T	0.363636363636364	0.115592055207777	0.0718890083318185	0.108323647634074	0.939437	0.0411334
12-47359-G-A	12	47359	G	A	0.30327868852459	0.218320557529099	0.0660174005177111	0.000993398818134819	0.910942	0.0813511
12-47391-C-A	12	47391	C	A	0.395678092399404	-0.0168115	0.0797154812309866	0.833034165304256	0.929025	0.00503577
12-47414-T-G	12	47414	T	G	0.337555886736215	0.184399133146105	0.0682232120110362	0.00704863182662973	0.919467	0.166666
12-47513-G-T	12	47513	G	T	0.312220566318927	0.379544283416678	0.0663439732781891	1.59907816731848e-08	0.920765	0.234208
12-47535-T-G	12	47535	T	G	0.401639344262295	-0.126616	0.0789583633286665	0.109277686907372	0.921457	0.0398598
12-47901-C-T	12	47901	C	T	0.492548435171386	0.0933444082598669	0.123637737852733	0.450524791892151	0.951221	0.000280342
12-48015-T-C	12	48015	T	C	0.443368107302534	0.0338205051537699	0.103052681519023	0.742873297118021	0.952816	0.0140332
12-48065-A-C	12	48065	A	C	0.409836065573771	0.10159489610454	0.0826710796236584	0.21953954418258	0.928077	0.0194627
12-48084-A-G	12	48084	A	G	0.364381520119225	0.114803569007243	0.071237503961876	0.107529193114146	0.926405	0.0164333
12-48104-G-C	12	48104	G	C	0.339046199701937	0.135281718145276	0.0682446509136307	0.0478538228948841	0.920795	0.011119
12-48130-C-T	12	48130	C	T	0.0603576751117735	0.099771305533654	0.0983474102951018	0.310721367677933	0.836947	0.000888503
12-48147-G-A	12	48147	G	A	0.0849478390461997	-0.0332557	0.0854661412604033	0.697318528164505	0.855931	0.000874508
12-48184-A-G	12	48184	A	G	0.45230998509687	-0.0939557	0.109060376028914	0.389270517892449	0.967415	0.0151993
12-48208-T-C	12	48208	T	C	0.0663189269746647	-0.0474719	0.0928089348619383	0.609168562200094	0.831714	0.000271659
12-48228-C-T	12	48228	C	T	0.390461997019374	-0.0718538	0.0768141433065278	0.349907409624336	0.945149	0.00345658
12-48237-G-T	12	48237	G	T	0.134128166915052	0.043573425365012	0.0714976871197378	0.542440904085505	0.883266	0.00402826
12-48240-C-A	12	48240	C	A	0.469448584202683	0.0396894832294379	0.132873027185026	0.765259933945384	0.985577	0.00515027
12-48246-C-A	12	48246	C	A	0.366616989567809	0.0801626534669566	0.0730849809366485	0.273105255291735	0.947761	0.0307112
12-48269-A-G	12	48269	A	G	0.0521609538002981	0.0676633034569072	0.10503350625373	0.519662116590494	0.801226	0.00587105
12-48284-G-T	12	48284	G	T	0.321907600596125	0.0966361202702437	0.0670348529474733	0.149888741704721	0.912349	0.0147413
12-48287-C-T	12	48287	C	T	0.479880774962742	0.0753325484203629	0.159187414433055	0.636202174866473	0.982021	0.00431269
12-48340-G-A	12	48340	G	A	0.0998509687034277	0.0246453193146978	0.079723103992876	0.757313964932891	0.874428	0.00273697
12-48343-G-T	12	48343	G	T	0.320417287630402	0.0318982815783357	0.0675112158792122	0.636732152167874	0.92881	0.0427967
12-48426-C-T	12	48426	C	T	0.110283159463487	-0.00241799	0.077222274089967	0.975030013911979	0.90448	4.21127e-06
12-48507-T-C	12	48507	T	C	0.424739195230999	-0.131136	0.088122244928736	0.13719081136915	0.958939	0.0140134
12-48539-G-A	12	48539	G	A	0.0536512667660209	-0.0226685	0.1030716170864	0.825992736268053	0.926429	0.000190517
12-48564-G-A	12	48564	G	A	0.438152011922504	0.0373215978009753	0.0968587390067037	0.700122913156005	0.961291	0.0172204
12-48618-C-T	12	48618	C	T	0.0633383010432191	0.0610333479790039	0.0946784613102838	0.519382682803806	0.870208	0.00493422
12-48627-T-C	12	48627	T	C	0.263040238450075	0.0438327172201802	0.0640203786035923	0.493790445237324	0.899857	0.00106826
12-48673-C-T	12	48673	C	T	0.429955290611028	0.16995270436459	0.0915004228183537	0.0636937734992999	0.958854	0.0579632
12-48698-A-T	12	48698	A	T	0.429955290611028	-0.0540566	0.091219371827684	0.553649073952163	0.941469	0.0356969
12-48723-A-T	12	48723	A	T	0.499254843517139	0.58427338220099	0.81145504392797	0.471756935190548	0.998629	0.00556136
12-48738-A-C	12	48738	A	C	0.368852459016393	-0.0761106	0.0724419535873255	0.29380185792206	0.943687	0.0875278
12-48782-C-T	12	48782	C	T	0.145305514157973	0.0295654582453331	0.0716259896228408	0.679903309074578	0.931257	0.0262727
12-48983-G-T	12	48983	G	T	0.230253353204173	0.226561724663904	0.0647493038916915	0.00049785362794058	0.939431	0.116068
12-48993-C-G	12	48993	C	G	0.199701937406855	-0.0944175	0.0648662574984858	0.14597997193936	0.881897	0.00949095
12-48999-T-C	12	48999	T	C	0.325633383010432	-0.122718	0.0669022250508144	0.06705538293989	0.923467	0.00170273
12-49005-G-A	12	49005	G	A	0.241430700447094	0.178539954554179	0.0643017021417417	0.00564682167273015	0.950061	0.106339
12-49059-T-A	12	49059	T	A	0.438152011922504	0.302268130466423	0.0984045908794478	0.00221487403889341	0.971048	0.130841
12-50663-G-A	12	50663	G	A	0.029806259314456	0.258440882396264	0.131540492645175	0.0498595510045626	0.82867	0.00577256
12-50675-C-G	12	50675	C	G	0.167660208643815	0.0417369398460536	0.0669090128718968	0.53298042512451	0.853384	0.0104646
12-51841-C-G	12	51841	C	G	0.479880774962742	0.103131369200895	0.159684194693649	0.518600673059599	0.974472	0.0307482
12-52107-A-G	12	52107	A	G	0.166169895678092	-0.0679643	0.0682959991229318	0.320026599577967	0.899895	0.011088
12-55591-T-C	12	55591	T	C	0.200447093889717	0.0830299050047074	0.0655899073484385	0.205991492117286	0.813812	0.014076
12-55659-C-G	12	55659	C	G	0.369597615499255	0.119220452062816	0.0691791649213721	0.0852858952659689	0.869421	0.016077
12-55665-A-G	12	55665	A	G	0.395678092399404	0.0990286377516654	0.0737048607857334	0.179538629789526	0.879228	0.0227694
12-56206-T-C	12	56206	T	C	0.265275707898659	0.128994590158451	0.0632016606856696	0.041642776351341	0.861337	0.0162798
12-56210-C-T	12	56210	C	T	0.136363636363636	0.0468348762619808	0.071617962422467	0.513365953689597	0.843864	0.000499302
12-56227-A-G	12	56227	A	G	0.495529061102832	-0.31632	0.288979061467632	0.274080407325006	0.986948	0.00353244
12-56281-G-A	12	56281	G	A	0.492548435171386	-0.553679	0.261360603159825	0.0345050627203971	0.991326	0.00791076
12-56439-G-A	12	56439	G	A	0.419523099850969	0.10724336875542	0.0875817355398367	0.221196678817723	0.911041	0.00551274
12-62624-C-G	12	62624	C	G	0.448584202682563	0.162175176549617	0.0967237923625456	0.0940715787837694	0.899037	0.00304971
12-62658-C-G	12	62658	C	G	0.245156482861401	0.0827589250705412	0.0640423158077119	0.196715450683389	0.812488	0.000734524
12-62736-C-G	12	62736	C	G	0.471684053651267	0.0883029224549716	0.125709174808717	0.482650278869586	0.936976	0.0135792
12-67037-T-C	12	67037	T	C	0.140089418777943	-0.0866685	0.0714323517898056	0.22544540320823	0.878069	9.45844e-05
12-67414-G-A	12	67414	G	A	0.0685543964232489	0.0778449256337694	0.0964709993752303	0.419996083617109	0.962407	0.00324866
12-67422-C-T	12	67422	C	T	0.0655737704918033	0.0838016936007238	0.0980359347182443	0.392964627176963	0.952782	0.00382507
12-67445-T-C	12	67445	T	C	0.23397913561848	0.0333361690516671	0.0642100143543036	0.603811122864035	0.895086	0.00317466
12-67446-C-G	12	67446	C	G	0.151266766020864	0.0661248502246252	0.0694811961059069	0.341595799525359	0.905073	0.0049276
12-67827-G-A	12	67827	G	A	0.384500745156483	0.184637088274453	0.0750938157718729	0.0141942826719441	0.943454	0.0190907
12-68000-C-T	12	68000	C	T	0.108792846497765	0.142425265243081	0.0800079462974145	0.0755070032465354	0.90401	0.00948475
12-68012-T-C	12	68012	T	C	0.355439642324888	0.0312982319695294	0.0711579720793587	0.660193933608458	0.945648	5.4654e-05
12-68013-G-A	12	68013	G	A	0.158718330849478	0.0899989229715388	0.0685519490753536	0.189681220233458	0.893103	0.00726312
12-68107-G-T	12	68107	G	T	0.49478390461997	0.288706360523179	0.309313584323197	0.350961801856907	0.996749	0.0162175
12-68111-A-G	12	68111	A	G	0.481371087928465	0.15667880935797	0.164726691842617	0.341874758738161	0.982843	0.000354868
12-70089-C-T	12	70089	C	T	0.497764530551416	0.000114697824528776	0.360707626434315	0.999746383434007	0.997811	0.00340844
12-71305-C-T	12	71305	C	T	0.320417287630402	0.0130612983771741	0.0670245818960309	0.845551337730515	0.878745	0.0110993
12-71312-C-T	12	71312	C	T	0.0760059612518629	0.0864165920358007	0.0888997521389717	0.331368111629853	0.880104	0.00816865
12-71388-A-G	12	71388	A	G	0.467213114754098	0.229518088069028	0.12534662166629	0.0675351080632465	0.934912	0.0100507
12-71545-A-G	12	71545	A	G	0.406855439642325	0.0918631088837998	0.0815556420218742	0.260406174600777	0.832046	0.00847471
12-77570-T-A	12	77570	T	A	0.323397913561848	0.0646919058790871	0.0689592805737968	0.348522596266477	0.942731	0.00731337
12-77718-A-G	12	77718	A	G	0.284649776453055	0.0689404301849983	0.0640628975940633	0.282254082581712	0.919158	0.000364131
12-84233-G-C	12	84233	G	C	0.397913561847988	0.0192563726354962	0.0786258228533572	0.806600015602058	0.923676	0.00792777
12-89131-G-C	12	89131	G	C	0.206408345752608	0.0836756090857858	0.0643073382744929	0.193643799878369	0.921641	0.00464544
12-89140-T-C	12	89140	T	C	0.290611028315946	-0.0224278	0.0653342104996535	0.731497177068798	0.928776	0.00152511
12-90346-C-T	12	90346	C	T	0.0998509687034277	0.0133369586864118	0.0838572444877504	0.873682517414869	0.910165	0.00362729
12-90394-T-G	12	90394	T	G	0.143070044709389	0.0994829046715839	0.0730240103631612	0.173551781043467	0.908887	0.0112492
12-90534-G-A	12	90534	G	A	0.4150521609538	0.170052165042769	0.0846750523636965	0.0450138127385842	0.962424	0.0057068
12-91953-G-A	12	91953	G	A	0.150521609538003	0.0593240090151692	0.0689201933513629	0.389676512076667	0.854339	0.000949662
12-91963-C-T	12	91963	C	T	0.205663189269747	0.067080153159683	0.0641494712072085	0.296084062873338	0.843288	0.00342059
12-93263-C-T	12	93263	C	T	0.0380029806259314	0.115501600140587	0.124351592584535	0.353311736088583	0.854827	0.0037668
12-93279-G-A	12	93279	G	A	0.410581222056632	0.138892701394447	0.0826676184931481	0.0933980329741655	0.925717	0.0294237
12-93287-C-T	12	93287	C	T	0.202682563338301	0.00881322677197893	0.0655466033934045	0.893081324225048	0.87521	0.0108397
12-93357-A-T	12	93357	A	T	0.361400894187779	0.0696133354122104	0.0701318924895047	0.321260885125409	0.904739	0.028801
12-94913-T-C	12	94913	T	C	0.380774962742176	-0.0233392	0.0744935414438966	0.754146669311324	0.920526	0.0138953
12-95229-A-G	12	95229	A	G	0.49478390461997	0.0159322459018085	0.306367613911067	0.95854127814219	0.992479	0.00319913
12-97843-T-C	12	97843	T	C	0.492548435171386	-0.168073	0.257801723922752	0.514659882754521	0.995317	0.00791076
12-99095-C-G	12	99095	C	G	0.207898658718331	0.118750769709315	0.0655190379362588	0.0703629730708854	0.886417	0.00310413
