# Supplementary material for: Low-Coverage Whole-Genome Sequencing Identifies Loci Associated with Birth Weight in East Friesian × Hu Crossbred Sheep
Source: Animals (Basel). 2026 Jul 1;16(13):2013. doi: 10.3390/ani16132013 (PMC13359455; doi:10.3390/ani16132013)
Supplement: Supplementary file 1 [file animals-16-02013-s001.zip › Supplementary Table S4 chr7 13SNP enhancer with tissues.xlsx]

## Sheet: Supplementary Table S4
Supplementary Table S4 Enhancer-overlapping GWAS variants in the SPATA7 region
enhancer_chr	enhancer_start	enhancer_end	SNP	CHROM	POS	Ref	Alt	Func.refGene	Gene.refGene	P_value	chr	pos	width	total_tissues	AdrenalCortex	AdrenalMedulla	Bladder	Cerebellum	CerebralCortex	DescendingColon	Duodenum	Gallbladder	HeartRightAtrium	HeartRightVentricle	Ileum	IleumPeyersPatch	Lung	LymphNodeMesenteric	MuscleSM	Ovary	Oviduct	Reticulum	RumenAtrium	SpinalCord	SpiralColon	Tongue	Tonsil	Uterus
7	98178061	98179123	7-98178843-G-A	7	98178843	G	A	intronic	gene-SPATA7	1.71307494288734e-07	7	98178843	1063	15	1	1	1	1	0	1	1	0	1	0	0	1	1	1	0	0	1	1	1	0	1	1	0	0
7	98178061	98179123	7-98178858-T-C	7	98178858	T	C	intronic	gene-SPATA7	2.17566523392516e-07	7	98178858	1063	15	1	1	1	1	0	1	1	0	1	0	0	1	1	1	0	0	1	1	1	0	1	1	0	0
7	98178061	98179123	7-98178889-A-G	7	98178889	A	G	intronic	gene-SPATA7	2.79329238141101e-09	7	98178889	1063	15	1	1	1	1	0	1	1	0	1	0	0	1	1	1	0	0	1	1	1	0	1	1	0	0
7	98178061	98179123	7-98178892-C-T	7	98178892	C	T	intronic	gene-SPATA7	3.4614169771169e-09	7	98178892	1063	15	1	1	1	1	0	1	1	0	1	0	0	1	1	1	0	0	1	1	1	0	1	1	0	0
7	98178061	98179123	7-98178904-T-C	7	98178904	T	C	intronic	gene-SPATA7	4.52384284550082e-09	7	98178904	1063	15	1	1	1	1	0	1	1	0	1	0	0	1	1	1	0	0	1	1	1	0	1	1	0	0
7	98178061	98179123	7-98178943-C-T	7	98178943	C	T	intronic	gene-SPATA7	4.32936442939638e-08	7	98178943	1063	15	1	1	1	1	0	1	1	0	1	0	0	1	1	1	0	0	1	1	1	0	1	1	0	0
7	98178061	98179123	7-98178987-A-G	7	98178987	A	G	intronic	gene-SPATA7	2.55155725937775e-08	7	98178987	1063	15	1	1	1	1	0	1	1	0	1	0	0	1	1	1	0	0	1	1	1	0	1	1	0	0
7	98178061	98179123	7-98178988-A-G	7	98178988	A	G	intronic	gene-SPATA7	2.55155725937775e-08	7	98178988	1063	15	1	1	1	1	0	1	1	0	1	0	0	1	1	1	0	0	1	1	1	0	1	1	0	0
7	98178061	98179123	7-98179050-C-T	7	98179050	C	T	intronic	gene-SPATA7	1.98312623522348e-07	7	98179050	1063	15	1	1	1	1	0	1	1	0	1	0	0	1	1	1	0	0	1	1	1	0	1	1	0	0
7	98178061	98179123	7-98179074-T-G	7	98179074	T	G	intronic	gene-SPATA7	1.77841391259833e-07	7	98179074	1063	15	1	1	1	1	0	1	1	0	1	0	0	1	1	1	0	0	1	1	1	0	1	1	0	0
7	98184794	98185422	7-98184830-T-C	7	98184830	T	C	intronic	gene-SPATA7	2.32748260871259e-07	7	98184830	629	3	1	0	0	1	0	0	0	0	1	0	0	0	0	0	0	0	0	0	0	0	0	0	0	0
7	98184794	98185422	7-98184834-A-G	7	98184834	A	G	intronic	gene-SPATA7	1.98589571362736e-07	7	98184834	629	3	1	0	0	1	0	0	0	0	1	0	0	0	0	0	0	0	0	0	0	0	0	0	0	0
7	98184794	98185422	7-98184847-G-A	7	98184847	G	A	intronic	gene-SPATA7	2.22660701894787e-07	7	98184847	629	3	1	0	0	1	0	0	0	0	1	0	0	0	0	0	0	0	0	0	0	0	0	0	0	0
