# Supplementary material for: Low-Coverage Whole-Genome Sequencing Identifies Loci Associated with Birth Weight in East Friesian × Hu Crossbred Sheep
Source: Animals (Basel). 2026 Jul 1;16(13):2013. doi: 10.3390/ani16132013 (PMC13359455; doi:10.3390/ani16132013)
Supplement: Supplementary file 1 [file animals-16-02013-s001.zip › Supplementary Table S5 enhancer overlap enrichment .xlsx]

## Sheet: Supplementary Table S5
Supplementary Table S5 Enhancer-overlap enrichment analysis of GWAS significant SNP sets
Comparison	Foreground SNP set	Foreground total SNPs	Foreground enhancer-overlapping SNPs	Foreground non-enhancer SNPs	Background SNP set	Background total SNPs	Background enhancer-overlapping SNPs	Background non-enhancer SNPs	Foreground enhancer proportion	Background enhancer proportion	Odds ratio	95% CI lower	95% CI upper	P value	Statistical test	Alternative hypothesis
SPATA7-associated significant SNPs vs genome-wide background	SPATA7-associated significant SNPs	69	13	56	Genome-wide SNP background	25056803	910796	24146007	0.188406	0.0363493	6.15431	3.36607	11.2521	1.10428e-06	Fisher's exact test	greater
All GWAS significant SNPs vs genome-wide background	All GWAS significant SNPs	148	20	128	Genome-wide SNP background	25056803	910796	24146007	0.135135	0.0363493	4.14233	2.5857	6.63607	4.99519e-07	Fisher's exact test	greater
Significant SNPs excluding the SPATA7 region vs genome-wide background	Significant SNPs excluding the SPATA7 region	79	7	72	Genome-wide SNP background	25056803	910796	24146007	0.0886076	0.0363493	2.57745	1.18628	5.60005	0.024931	Fisher's exact test	greater
SNP set	Total SNPs	Enhancer-overlapping SNPs	Proportion
SPATA7-associated significant SNPs	69	13	0.188406
All GWAS significant SNPs	148	20	0.135135
Significant SNPs excluding SPATA7 region	79	7	0.0886076
Genome-wide SNP background	24671212	910796	0.0369174
