# Supplementary material for: Low-Coverage Whole-Genome Sequencing Identifies Loci Associated with Birth Weight in East Friesian × Hu Crossbred Sheep
Source: Animals (Basel). 2026 Jul 1;16(13):2013. doi: 10.3390/ani16132013 (PMC13359455; doi:10.3390/ani16132013)
Supplement: Supplementary file 1 [file animals-16-02013-s001.zip › Supplementary Table S6 SPATA7 ATAC and H3K4me1signal.xlsx]

## Sheet: Supplementary Table S6
Supplementary Table S6 Epigenomic signal scores of candidate GWAS variants in the SPATA7 region.
chr	pos	ATAC_pituitary1_score	H3K4me1_LIV_M1_score
7	98178843	49.6758995056152	8.58790016174316
7	98178858	49.6758995056152	2.86262989044189
7	98178889	49.6758995056152	5.72526979446411
7	98178892	52.9875984191895	8.58790016174316
7	98178904	52.9875984191895	8.58790016174316
7	98178943	49.6758995056152	11.4504995346069
7	98178987	36.4290008544922	14.3131999969482
7	98178988	36.4290008544922	14.3131999969482
7	98179050	36.4290008544922	14.3131999969482
7	98179074	43.0523986816406	11.4504995346069
7	98184830	9.93517017364502	8.58790016174316
7	98184834	9.93517017364502	5.72526979446411
7	98184847	9.93517017364502	5.72526979446411
